# Supplementary material for: Cellular Levels of Oxidative Stress Affect the Response of Cervical Cancer Cells to Chemotherapeutic Agents
Source: Biomed Res Int. 2014 Nov 16;2014:574659. doi: 10.1155/2014/574659 (PMC4248402; doi:10.1155/2014/574659)
Supplement: Supplementary file 1 — “Table 1 of the Supplemental Material lists the 430 genes for which the level of expression between SiHa and CaSki cells differed by more than 1.5 fold.” Also, we included a description of this data underneath the heading “Supplementary Material” in the text. [file 574659.f1.xlsx]

## Sheet: Sheet0
Fold Change	ID	Notes	Symbol	Entrez Gene Name	Location	Type(s)
6.914	IPI00023530.7		CDK5	cyclin-dependent kinase 5	Nucleus	kinase
5.084	IPI00299024.9		BASP1	brain abundant, membrane attached signal protein 1	Nucleus	transcription regulator
4.548	IPI00017526.1		S100P	S100 calcium binding protein P	Cytoplasm	other
4.517	IPI00024105.1		C1QTNF5	C1q and tumor necrosis factor related protein 5	Plasma Membrane	transmembrane receptor
3.577	IPI00910902.1		NQO1	NAD(P)H dehydrogenase, quinone 1	Cytoplasm	enzyme
2.844	IPI00456728.3		RANBP3	RAN binding protein 3	Nucleus	other
2.835	IPI00001883.1		SNX9	sorting nexin 9	Cytoplasm	transporter
2.748	IPI00020632.4		ASS1	argininosuccinate synthase 1	Cytoplasm	enzyme
2.567	IPI00292025.4		CEBPA	CCAAT/enhancer binding protein (C/EBP), alpha	Nucleus	transcription regulator
2.498	IPI00101734.5		FAM105B	family with sequence similarity 105, member B	Cytoplasm	other
2.371	IPI00220999.3		BIN1	bridging integrator 1	Nucleus	other
2.269	IPI00966876.1		RPL37	ribosomal protein L37	Cytoplasm	other
2.247	IPI00027463.1	D	S100A6	S100 calcium binding protein A6	Cytoplasm	transporter
2.229	IPI00237884.3		AKAP12	A kinase (PRKA) anchor protein 12	Cytoplasm	transporter
2.223	IPI00014718.4		DNAJC9	DnaJ (Hsp40) homolog, subfamily C, member 9	unknown	other
2.213	IPI00218570.6		PGAM2	phosphoglycerate mutase 2 (muscle)	Cytoplasm	phosphatase
2.201	IPI00935252.1		DDX60L	DEAD (Asp-Glu-Ala-Asp) box polypeptide 60-like	unknown	other
2.122	IPI00797969.1		GNB2	guanine nucleotide binding protein (G protein), beta polypeptide 2	Plasma Membrane	enzyme
2.067	IPI00465431.8	D	LGALS3	lectin, galactoside-binding, soluble, 3	Extracellular Space	other
2.046	IPI00027681.1		NNMT	nicotinamide N-methyltransferase	Cytoplasm	enzyme
2.041	IPI00297858.3		PTGES	prostaglandin E synthase	Cytoplasm	enzyme
2.025	IPI00151170.4		TTK	TTK protein kinase	Nucleus	kinase
1.991	IPI00016179.1		S100A13	S100 calcium binding protein A13	Cytoplasm	other
1.985	IPI00065515.6		CWF19L2	CWF19-like 2, cell cycle control (S. pombe)	unknown	other
1.98	IPI00794777.1		PRDX2	peroxiredoxin 2	Cytoplasm	enzyme
1.942	IPI00257508.4		DPYSL2	dihydropyrimidinase-like 2	Cytoplasm	enzyme
1.896	IPI00747951.3		DIAPH2	diaphanous homolog 2 (Drosophila)	Cytoplasm	other
1.89	IPI00922268.1		NECAP2	NECAP endocytosis associated 2	Cytoplasm	other
1.888	IPI00006663.1		ALDH2	aldehyde dehydrogenase 2 family (mitochondrial)	Cytoplasm	enzyme
1.882	IPI00797038.1		PCK2	phosphoenolpyruvate carboxykinase 2 (mitochondrial)	Cytoplasm	kinase
1.882	IPI00165073.8		SMYD3	SET and MYND domain containing 3	Nucleus	enzyme
1.848	IPI00294578.1		TGM2	transglutaminase 2 (C polypeptide, protein-glutamine-gamma-glutamyltransferase)	Cytoplasm	enzyme
1.842	IPI00607708.3	D	LDHA	lactate dehydrogenase A	Cytoplasm	enzyme
1.813	IPI00177965.5		NT5DC1	5'-nucleotidase domain containing 1	unknown	other
1.807	IPI00871461.1		DPYD	dihydropyrimidine dehydrogenase	Cytoplasm	enzyme
1.802	IPI00647286.1		FAM129B	family with sequence similarity 129, member B	Cytoplasm	other
1.788	IPI00008986.1	D	SLC7A5	solute carrier family 7 (amino acid transporter light chain, L system), member 5	Plasma Membrane	transporter
1.782	IPI00409635.2		ESYT2	extended synaptotagmin-like protein 2	unknown	other
1.746	IPI00645078.1	D	UBA1	ubiquitin-like modifier activating enzyme 1	Cytoplasm	enzyme
1.743	IPI00910113.1		GDI1	GDP dissociation inhibitor 1	Cytoplasm	other
1.735	IPI00479641.3		G2E3	G2/M-phase specific E3 ubiquitin protein ligase	Cytoplasm	enzyme
1.733	IPI00026031.3		GINM1	glycoprotein integral membrane 1	unknown	other
1.701	IPI00004902.1		ETFB	electron-transfer-flavoprotein, beta polypeptide	Cytoplasm	transporter
1.693	IPI00220327.4		KRT1	keratin 1	Cytoplasm	other
1.688	IPI00794009.1	D	TUBA4A	tubulin, alpha 4a	Cytoplasm	other
1.686	IPI00026516.1		OXCT1	3-oxoacid CoA transferase 1	Cytoplasm	enzyme
1.686	IPI00016746.1		CBFB	core-binding factor, beta subunit	Nucleus	transcription regulator
1.676	IPI00939802.1		RSPH4A	radial spoke head 4 homolog A (Chlamydomonas)	Nucleus	other
1.671	IPI00013860.3		HIBADH	3-hydroxyisobutyrate dehydrogenase	Cytoplasm	enzyme
1.67	IPI00220967.1		RRBP1	ribosome binding protein 1 homolog 180kDa (dog)	Cytoplasm	other
1.663	IPI00644697.2		HEBP2	heme binding protein 2	Cytoplasm	other
1.657	IPI00018342.5		AK1	adenylate kinase 1	Cytoplasm	kinase
1.656	IPI00029605.1		GALNS	galactosamine (N-acetyl)-6-sulfate sulfatase	Cytoplasm	enzyme
1.654	IPI00011062.1		CPS1	carbamoyl-phosphate synthase 1, mitochondrial	Cytoplasm	enzyme
1.649	IPI00434968.2		SUMO4	SMT3 suppressor of mif two 3 homolog 4 (S. cerevisiae)	unknown	other
1.648	IPI00550020.3		PTMS	parathymosin	Nucleus	other
1.639	IPI00927899.1		DNAH12	dynein, axonemal, heavy chain 12	unknown	other
1.636	IPI00219894.5		RPS4Y2	ribosomal protein S4, Y-linked 2	unknown	other
1.622	IPI00018349.5		MCM4	minichromosome maintenance complex component 4	Nucleus	enzyme
1.619	IPI00013455.8		CLIP1	CAP-GLY domain containing linker protein 1	Cytoplasm	other
1.617	IPI00218733.6	D	SOD1	superoxide dismutase 1, soluble	Cytoplasm	enzyme
1.615	IPI00029628.1		RCN2	reticulocalbin 2, EF-hand calcium binding domain	Cytoplasm	other
1.614	IPI00902976.1		WRNIP1	Werner helicase interacting protein 1	Nucleus	enzyme
1.611	IPI00218065.9		CACNA2D4	calcium channel, voltage-dependent, alpha 2/delta subunit 4	unknown	other
1.609	IPI00910161.2	D	C4orf21	chromosome 4 open reading frame 21	unknown	other
1.604	IPI00856038.2	D	HNRNPR	heterogeneous nuclear ribonucleoprotein R	Nucleus	other
1.604	IPI00027493.1	D	SLC3A2	solute carrier family 3 (activators of dibasic and neutral amino acid transport), member 2	Plasma Membrane	transporter
1.592	IPI00219352.4		CBS	cystathionine-beta-synthase	Cytoplasm	enzyme
1.584	IPI00171196.2		KRT13	keratin 13	Cytoplasm	other
1.583	IPI00026546.1		PAFAH1B2	platelet-activating factor acetylhydrolase 1b, catalytic subunit 2 (30kDa)	Cytoplasm	enzyme
1.57	IPI00219446.5		PEBP1	phosphatidylethanolamine binding protein 1	Cytoplasm	other
1.542	IPI00232492.4		TRIM29	tripartite motif containing 29	Cytoplasm	transcription regulator
1.539	IPI00218039.3		NFIC	nuclear factor I/C (CCAAT-binding transcription factor)	Nucleus	transcription regulator
1.533	IPI00030741.1		LCA5L	Leber congenital amaurosis 5-like	Extracellular Space	other
1.526	IPI00171626.3		LPCAT1	lysophosphatidylcholine acyltransferase 1	Cytoplasm	enzyme
1.52	IPI00027442.4		AARS	alanyl-tRNA synthetase	Cytoplasm	enzyme
-1.501	IPI00152496.3		TRIM40	tripartite motif containing 40	unknown	other
-1.502	IPI00292836.4		C9orf174	chromosome 9 open reading frame 174	unknown	other
-1.503	IPI00024776.1		CLGN	calmegin	Cytoplasm	peptidase
-1.504	IPI00013508.5		ACTN1	actinin, alpha 1	Cytoplasm	other
-1.505	IPI00456626.6		TXLNB	taxilin beta	Cytoplasm	other
-1.505	IPI00815998.2		CFTR	cystic fibrosis transmembrane conductance regulator (ATP-binding cassette sub-family C, member 7)	Plasma Membrane	ion channel
-1.507	IPI00025831.1		CYP3A5	cytochrome P450, family 3, subfamily A, polypeptide 5	Cytoplasm	enzyme
-1.507	IPI00373894.6		KIAA0100	KIAA0100	Extracellular Space	other
-1.508	IPI00290439.2		SRPK1	SRSF protein kinase 1	Nucleus	kinase
-1.509	IPI00965913.1		ALB	albumin	Extracellular Space	transporter
-1.509	IPI00307226.3		EPO	erythropoietin	Extracellular Space	cytokine
-1.51	IPI00013976.3		LAMB1	laminin, beta 1	Extracellular Space	other
-1.511	IPI00031697.1		TMEM109	transmembrane protein 109	Cytoplasm	other
-1.511	IPI00294159.3		SLC25A1	solute carrier family 25 (mitochondrial carrier; citrate transporter), member 1	Plasma Membrane	transporter
-1.512	IPI00947026.1		PEX5L	peroxisomal biogenesis factor 5-like	Cytoplasm	ion channel
-1.512	IPI00746351.2		DIS3	DIS3 mitotic control homolog (S. cerevisiae)	Nucleus	enzyme
-1.512	IPI00166708.2		KHDRBS2	KH domain containing, RNA binding, signal transduction associated 2	Nucleus	other
-1.512	IPI00217975.4		LMNB1	lamin B1	Nucleus	other
-1.512	IPI00239406.2		SYNE2	spectrin repeat containing, nuclear envelope 2	Nucleus	other
-1.513	IPI00550906.6		CSTF2T	cleavage stimulation factor, 3' pre-RNA, subunit 2, 64kDa, tau variant	Nucleus	other
-1.514	IPI00794129.1		DDHD1	DDHD domain containing 1	Extracellular Space	enzyme
-1.514	IPI00856045.1		AHNAK2	AHNAK nucleoprotein 2	unknown	other
-1.517	IPI00478993.5		WDR96	WD repeat domain 96	unknown	other
-1.518	IPI00257882.7		PEPD	peptidase D	Cytoplasm	peptidase
-1.519	IPI00847663.2		PDIA3	protein disulfide isomerase family A, member 3	Cytoplasm	peptidase
-1.521	IPI00152642.3		LRRC8C	leucine rich repeat containing 8 family, member C	Cytoplasm	other
-1.524	IPI00552639.3		EIF4G1	eukaryotic translation initiation factor 4 gamma, 1	Cytoplasm	translation regulator
-1.524	IPI00010471.5		LCP1	lymphocyte cytosolic protein 1 (L-plastin)	Cytoplasm	other
-1.524	IPI00783616.1		PLCH1	phospholipase C, eta 1	Cytoplasm	enzyme
-1.524	IPI00419504.2		TAB2	TGF-beta activated kinase 1/MAP3K7 binding protein 2	Cytoplasm	other
-1.525	IPI00059186.1		CPNE4	copine IV	Cytoplasm	other
-1.525	IPI00218087.1		SRGAP3	SLIT-ROBO Rho GTPase activating protein 3	Cytoplasm	other
-1.526	IPI00003865.1		HSPA8	heat shock 70kDa protein 8	Cytoplasm	enzyme
-1.526	IPI00828082.1		MYO18A	myosin XVIIIA	Cytoplasm	other
-1.527	IPI00032267.2		RASA3	RAS p21 protein activator 3	Plasma Membrane	ion channel
-1.527	IPI00845367.1		FAM69C	family with sequence similarity 69, member C	unknown	other
-1.528	IPI00873011.2		TAF1B	TATA box binding protein (TBP)-associated factor, RNA polymerase I, B, 63kDa	Nucleus	transcription regulator
-1.53	IPI00152007.1		ARHGEF17	Rho guanine nucleotide exchange factor (GEF) 17	Cytoplasm	other
-1.53	IPI00299512.4		NF1	neurofibromin 1	Cytoplasm	other
-1.531	IPI00011285.1		CAPN1	calpain 1, (mu/I) large subunit	Cytoplasm	peptidase
-1.531	IPI00782985.1		EIF4G2	eukaryotic translation initiation factor 4 gamma, 2	Cytoplasm	translation regulator
-1.533	IPI00908668.1		API5	apoptosis inhibitor 5	Cytoplasm	other
-1.535	IPI00012866.2		AKT1	v-akt murine thymoma viral oncogene homolog 1	Cytoplasm	kinase
-1.535	IPI00013895.1	D	S100A11	S100 calcium binding protein A11	Cytoplasm	other
-1.535	IPI00646779.2		TUBB6	tubulin, beta 6 class V	Cytoplasm	other
-1.536	IPI00152981.1		ACAD9	acyl-CoA dehydrogenase family, member 9	Cytoplasm	enzyme
-1.538	IPI00400922.5		PDCD11	programmed cell death 11	Nucleus	other
-1.538	IPI00643876.2		TRDMT1	tRNA aspartic acid methyltransferase 1	Nucleus	enzyme
-1.539	IPI00410079.3	D	FAM82A2	family with sequence similarity 82, member A2	Cytoplasm	other
-1.539	IPI00156282.2		GPS1	G protein pathway suppressor 1	Nucleus	other
-1.54	IPI00032355.3		PUM1	pumilio homolog 1 (Drosophila)	Cytoplasm	other
-1.541	IPI00243995.5		NEK5	NIMA (never in mitosis gene a)-related kinase 5	unknown	kinase
-1.542	IPI00024095.3		ANXA3	annexin A3	Cytoplasm	enzyme
-1.543	IPI00103467.4		ALDH1B1	aldehyde dehydrogenase 1 family, member B1	Cytoplasm	enzyme
-1.544	IPI00024893.5		LZTR1	leucine-zipper-like transcription regulator 1	Cytoplasm	transcription regulator
-1.544	IPI00793641.1		KRT72	keratin 72	unknown	other
-1.545	IPI00399234.3		CNGA2	cyclic nucleotide gated channel alpha 2	Plasma Membrane	ion channel
-1.547	IPI00002255.5		LRBA	LPS-responsive vesicle trafficking, beach and anchor containing	Cytoplasm	other
-1.547	IPI00166009.2		KDM2A	lysine (K)-specific demethylase 2A	Nucleus	other
-1.548	IPI00797257.1		EHMT2	euchromatic histone-lysine N-methyltransferase 2	Nucleus	transcription regulator
-1.55	IPI00024705.1		GIPC1	GIPC PDZ domain containing family, member 1	Cytoplasm	other
-1.55	IPI00163085.2		AMOT	angiomotin	Plasma Membrane	other
-1.554	IPI00184572.5		PRKCH	protein kinase C, eta	Cytoplasm	kinase
-1.554	IPI00297579.4		CBX3	chromobox homolog 3	Nucleus	transcription regulator
-1.555	IPI00026952.1		PKP3	plakophilin 3	Plasma Membrane	other
-1.556	IPI00306642.3		DCAF13	DDB1 and CUL4 associated factor 13	Nucleus	other
-1.557	IPI00217193.3		ANKRD11	ankyrin repeat domain 11	Nucleus	other
-1.557	IPI00385298.2		POLN	polymerase (DNA directed) nu	Nucleus	other
-1.562	IPI00011876.3		MTAP	methylthioadenosine phosphorylase	Nucleus	enzyme
-1.563	IPI00304937.4		GIMAP5	GTPase, IMAP family member 5	Cytoplasm	other
-1.563	IPI00220766.5	D	GLO1	glyoxalase I	Cytoplasm	enzyme
-1.563	IPI00607784.1		ZNF638	zinc finger protein 638	Nucleus	other
-1.564	IPI00025307.1		CYP27A1	cytochrome P450, family 27, subfamily A, polypeptide 1	Cytoplasm	enzyme
-1.565	IPI00168878.1		TOR1AIP2	torsin A interacting protein 2	Cytoplasm	other
-1.566	IPI00219568.4		PGK2	phosphoglycerate kinase 2	Cytoplasm	kinase
-1.567	IPI00289758.6		CAPN2	calpain 2, (m/II) large subunit	Cytoplasm	peptidase
-1.567	IPI00552495.1		PRPS1	phosphoribosyl pyrophosphate synthetase 1	Cytoplasm	kinase
-1.568	IPI00032541.1		KRT85	keratin 85	Cytoplasm	other
-1.568	IPI00014312.1		CUL3	cullin 3	Nucleus	enzyme
-1.571	IPI00178072.7		SPECC1L	sperm antigen with calponin homology and coiled-coil domains 1-like	Extracellular Space	other
-1.573	IPI00791537.3		CAND2	cullin-associated and neddylation-dissociated 2 (putative)	Nucleus	transcription regulator
-1.574	IPI00401831.4		PLEKHH1	pleckstrin homology domain containing, family H (with MyTH4 domain) member 1	Cytoplasm	other
-1.574	IPI00167783.1		SREK1IP1	SREK1-interacting protein 1	unknown	other
-1.576	IPI00963858.1		HNRNPU	heterogeneous nuclear ribonucleoprotein U (scaffold attachment factor A)	Nucleus	transporter
-1.576	IPI00176903.2		PTRF	polymerase I and transcript release factor	Nucleus	transcription regulator
-1.577	IPI00295485.1		HSPA4L	heat shock 70kDa protein 4-like	Cytoplasm	other
-1.578	IPI00335560.6		UBE2C	ubiquitin-conjugating enzyme E2C	Cytoplasm	enzyme
-1.58	IPI00743813.3		ASPM	asp (abnormal spindle) homolog, microcephaly associated (Drosophila)	Nucleus	other
-1.581	IPI00966470.1		ATP8B3	ATPase, aminophospholipid transporter, class I, type 8B, member 3	Cytoplasm	transporter
-1.583	IPI00218799.1		PLD1	phospholipase D1, phosphatidylcholine-specific	Cytoplasm	enzyme
-1.584	IPI00847987.2		FMNL2	formin-like 2	Cytoplasm	other
-1.587	IPI00924952.1		MCF2L	MCF.2 cell line derived transforming sequence-like	Cytoplasm	other
-1.588	IPI00879437.1		P4HB	prolyl 4-hydroxylase, beta polypeptide	Cytoplasm	enzyme
-1.593	IPI00007317.4		FAN1	FANCD2/FANCI-associated nuclease 1	Nucleus	enzyme
-1.596	IPI00414612.3		HKDC1	hexokinase domain containing 1	unknown	kinase
-1.597	IPI00927669.1	D	CPSF7	cleavage and polyadenylation specific factor 7, 59kDa	Nucleus	other
-1.597	IPI00100947.3		LENG1	leukocyte receptor cluster (LRC) member 1	unknown	other
-1.599	IPI00410713.3		TTLL2	tubulin tyrosine ligase-like family, member 2	unknown	other
-1.601	IPI00218853.1		MRE11A	MRE11 meiotic recombination 11 homolog A (S. cerevisiae)	Nucleus	enzyme
-1.601	IPI00644712.4		XRCC6	X-ray repair complementing defective repair in Chinese hamster cells 6	Nucleus	enzyme
-1.603	IPI00549825.3		TKTL2	transketolase-like 2	Cytoplasm	enzyme
-1.604	IPI00922477.1		NDST1	N-deacetylase/N-sulfotransferase (heparan glucosaminyl) 1	Cytoplasm	enzyme
-1.604	IPI00412414.1		SNPH	syntaphilin	Plasma Membrane	other
-1.605	IPI00216694.3		PLS3	plastin 3	Cytoplasm	other
-1.607	IPI00065918.1		CATSPER2	cation channel, sperm associated 2	Plasma Membrane	ion channel
-1.61	IPI00218731.2		ABCB4	ATP-binding cassette, sub-family B (MDR/TAP), member 4	Plasma Membrane	transporter
-1.612	IPI00002313.3		CARD10	caspase recruitment domain family, member 10	Cytoplasm	other
-1.613	IPI00783313.2		PYGL	phosphorylase, glycogen, liver	Cytoplasm	enzyme
-1.613	IPI00219893.6		CTNNB1	catenin (cadherin-associated protein), beta 1, 88kDa	Nucleus	transcription regulator
-1.615	IPI00927949.1		ADH4	alcohol dehydrogenase 4 (class II), pi polypeptide	Cytoplasm	enzyme
-1.617	IPI00024305.1		SMAD3	SMAD family member 3	Nucleus	transcription regulator
-1.622	IPI00169383.3	D	PGK1	phosphoglycerate kinase 1	Cytoplasm	kinase
-1.623	IPI00554541.2		ILVBL	ilvB (bacterial acetolactate synthase)-like	Cytoplasm	enzyme
-1.626	IPI00867509.1		CORO1C	coronin, actin binding protein, 1C	Cytoplasm	other
-1.626	IPI00216057.6		SORD	sorbitol dehydrogenase	Cytoplasm	enzyme
-1.627	IPI00382926.2		CD55	CD55 molecule, decay accelerating factor for complement (Cromer blood group)	Plasma Membrane	other
-1.628	IPI00787306.1		RCC1	regulator of chromosome condensation 1	Cytoplasm	other
-1.629	IPI00019642.1		CLIP2	CAP-GLY domain containing linker protein 2	Cytoplasm	transcription regulator
-1.629	IPI00943759.1		LOC128322	nuclear transport factor 2-like	unknown	other
-1.632	IPI00220138.8		DYNC1I1	dynein, cytoplasmic 1, intermediate chain 1	Cytoplasm	other
-1.633	IPI00027146.1		GLUD2	glutamate dehydrogenase 2	Cytoplasm	enzyme
-1.634	IPI00945220.1		GOLIM4	golgi integral membrane protein 4	Cytoplasm	other
-1.634	IPI00878749.1		LAGE3	L antigen family, member 3	unknown	other
-1.635	IPI00166790.1		TMEM181	transmembrane protein 181	unknown	other
-1.636	IPI00917955.1	D	MTA3	metastasis associated 1 family, member 3	Nucleus	other
-1.638	IPI00966656.1		PCBD2	pterin-4 alpha-carbinolamine dehydratase/dimerization cofactor of hepatocyte nuclear factor 1 alpha (TCF1) 2	unknown	enzyme
-1.639	IPI00885057.1		CHORDC1	cysteine and histidine-rich domain (CHORD) containing 1	unknown	other
-1.642	IPI00002214.1	D	KPNA2	karyopherin alpha 2 (RAG cohort 1, importin alpha 1)	Nucleus	transporter
-1.643	IPI00030790.9		KIAA0556	KIAA0556	Extracellular Space	other
-1.644	IPI00219617.5		PRPS2	phosphoribosyl pyrophosphate synthetase 2	unknown	kinase
-1.647	IPI00009009.4		CWC15	CWC15 spliceosome-associated protein homolog (S. cerevisiae)	Nucleus	other
-1.648	IPI00022324.1		OR2AG1	olfactory receptor, family 2, subfamily AG, member 1	Plasma Membrane	G-protein coupled receptor
-1.649	IPI00442098.1		PPP2R5C	protein phosphatase 2, regulatory subunit B', gamma	Nucleus	other
-1.651	IPI00004419.3		ZNF646	zinc finger protein 646	Nucleus	other
-1.651	IPI00941715.1		KIAA0430	KIAA0430	unknown	other
-1.651	IPI00300439.1		USP25	ubiquitin specific peptidase 25	unknown	peptidase
-1.653	IPI00019427.4		EXOC1	exocyst complex component 1	Cytoplasm	transporter
-1.657	IPI00796247.3		PNPLA7	patatin-like phospholipase domain containing 7	unknown	enzyme
-1.658	IPI00004290.3		DIEXF	digestive organ expansion factor homolog (zebrafish)	Nucleus	other
-1.659	IPI00376170.5		LOC390956	peptidyl-prolyl cis-trans isomerase A-like	unknown	other
-1.66	IPI00028031.2		ACADVL	acyl-CoA dehydrogenase, very long chain	Cytoplasm	enzyme
-1.662	IPI00647330.4		KIAA1328	KIAA1328	unknown	other
-1.664	IPI00107113.3		UTP14A	UTP14, U3 small nucleolar ribonucleoprotein, homolog A (yeast)	Nucleus	other
-1.665	IPI00376005.2		EIF5A	eukaryotic translation initiation factor 5A	Cytoplasm	translation regulator
-1.665	IPI00025815.2		TARDBP	TAR DNA binding protein	Nucleus	transcription regulator
-1.666	IPI00186139.8		KRI1	KRI1 homolog (S. cerevisiae)	unknown	other
-1.667	IPI00007960.4		POSTN	periostin, osteoblast specific factor	Extracellular Space	other
-1.668	IPI00642611.7		COG6	component of oligomeric golgi complex 6	Cytoplasm	transporter
-1.67	IPI00012541.1		PCDHGA6	protocadherin gamma subfamily A, 6	Extracellular Space	other
-1.67	IPI00337392.1		C19orf33	chromosome 19 open reading frame 33	Nucleus	other
-1.671	IPI00152196.3		NANP	N-acetylneuraminic acid phosphatase	unknown	enzyme
-1.673	IPI00234368.1		ADK	adenosine kinase	Nucleus	kinase
-1.673	IPI00412408.1		BRCA2	breast cancer 2, early onset	Nucleus	transcription regulator
-1.675	IPI00657953.2		TRIO	trio Rho guanine nucleotide exchange factor	Plasma Membrane	kinase
-1.676	IPI00396527.4		PPP1R21	protein phosphatase 1, regulatory subunit 21	unknown	other
-1.681	IPI00333449.4		ZNF605	zinc finger protein 605	Extracellular Space	other
-1.681	IPI00001754.1		F11R	F11 receptor	Plasma Membrane	other
-1.688	IPI00334190.4		STOML2	stomatin (EPB72)-like 2	Plasma Membrane	other
-1.695	IPI00026215.1	D	FEN1	flap structure-specific endonuclease 1	Nucleus	enzyme
-1.695	IPI00908970.1		SP8	Sp8 transcription factor	Nucleus	other
-1.703	IPI00414676.6		HSP90AB1	heat shock protein 90kDa alpha (cytosolic), class B member 1	Cytoplasm	enzyme
-1.708	IPI00221305.4		CAMK2B	calcium/calmodulin-dependent protein kinase II beta	Cytoplasm	kinase
-1.71	IPI00939529.1		GOLGA8DP	golgin A8 family, member D, pseudogene	unknown	other
-1.714	IPI00304025.2		PIP5K1B	phosphatidylinositol-4-phosphate 5-kinase, type I, beta	Cytoplasm	kinase
-1.714	IPI00026087.1		BANF1	barrier to autointegration factor 1	Nucleus	other
-1.715	IPI00783340.3		AHSA2	AHA1, activator of heat shock 90kDa protein ATPase homolog 2 (yeast)	unknown	other
-1.715	IPI00647076.5		RTTN	rotatin	unknown	other
-1.716	IPI00165361.3		DCUN1D5	DCN1, defective in cullin neddylation 1, domain containing 5 (S. cerevisiae)	unknown	other
-1.718	IPI00293009.4		RABEP1	rabaptin, RAB GTPase binding effector protein 1	Cytoplasm	transporter
-1.721	IPI00022145.6		NUCKS1	nuclear casein kinase and cyclin-dependent kinase substrate 1	Nucleus	kinase
-1.721	IPI00655692.1		PMS1	PMS1 postmeiotic segregation increased 1 (S. cerevisiae)	Nucleus	enzyme
-1.726	IPI00914971.1		FDPS	farnesyl diphosphate synthase	Cytoplasm	enzyme
-1.727	IPI00064212.2		CHAMP1	chromosome alignment maintaining phosphoprotein 1	Nucleus	other
-1.731	IPI00012011.6		CFL1	cofilin 1 (non-muscle)	Nucleus	other
-1.735	IPI00967791.1		CCNI	cyclin I	unknown	other
-1.737	IPI00337314.4		STON1-GTF2A1L	STON1-GTF2A1L readthrough	Cytoplasm	other
-1.737	IPI00424460.4		ZFYVE16	zinc finger, FYVE domain containing 16	Nucleus	transporter
-1.737	IPI00887626.1		TTLL13	tubulin tyrosine ligase-like family, member 13	unknown	enzyme
-1.739	IPI00910829.1		PSMC6	proteasome (prosome, macropain) 26S subunit, ATPase, 6	Nucleus	peptidase
-1.739	IPI00008200.2		YEATS2	YEATS domain containing 2	Nucleus	transcription regulator
-1.74	IPI00465439.5		ALDOA	aldolase A, fructose-bisphosphate	Cytoplasm	enzyme
-1.74	IPI00168336.1		LEMD2	LEM domain containing 2	Nucleus	other
-1.744	IPI00010896.3	D	CLIC1	chloride intracellular channel 1	Nucleus	ion channel
-1.745	IPI00893006.1		PION	pigeon homolog (Drosophila)	Cytoplasm	peptidase
-1.746	IPI00759472.1		INCENP	inner centromere protein antigens 135/155kDa	Nucleus	other
-1.748	IPI00789324.3	D	JUP	junction plakoglobin	Plasma Membrane	other
-1.751	IPI00104907.3		MIS18BP1	MIS18 binding protein 1	Nucleus	other
-1.751	IPI00788778.2		ADAMTSL3	ADAMTS-like 3	unknown	other
-1.754	IPI00020501.1	D	MYH11	myosin, heavy chain 11, smooth muscle	Cytoplasm	other
-1.76	IPI00783186.2		ANKRD17	ankyrin repeat domain 17	Nucleus	other
-1.762	IPI00908578.1		SZRD1	SUZ RNA binding domain containing 1	unknown	other
-1.763	IPI00003766.4		ETHE1	ethylmalonic encephalopathy 1	Cytoplasm	enzyme
-1.765	IPI00032009.1		HTR6	5-hydroxytryptamine (serotonin) receptor 6, G protein-coupled	Plasma Membrane	G-protein coupled receptor
-1.771	IPI00946723.1	D	RAD51B	RAD51 homolog B (S. cerevisiae)	Nucleus	enzyme
-1.772	IPI00180764.3		KAT7	K(lysine) acetyltransferase 7	Nucleus	enzyme
-1.774	IPI00396321.1	D	LRRC59	leucine rich repeat containing 59	Cytoplasm	other
-1.777	IPI00748890.1		LUZP2	leucine zipper protein 2	unknown	other
-1.779	IPI00031570.1		NTPCR	nucleoside-triphosphatase, cancer-related	unknown	other
-1.781	IPI00925322.1		CALD1	caldesmon 1	Cytoplasm	other
-1.781	IPI00004859.1		BLM	Bloom syndrome, RecQ helicase-like	Nucleus	enzyme
-1.787	IPI00006283.3		TAOK2	TAO kinase 2	Cytoplasm	kinase
-1.789	IPI00023876.4		CASP6	caspase 6, apoptosis-related cysteine peptidase	Cytoplasm	peptidase
-1.794	IPI00024312.2		FGD1	FYVE, RhoGEF and PH domain containing 1	Cytoplasm	other
-1.794	IPI00216919.1		YAP1	Yes-associated protein 1	Nucleus	transcription regulator
-1.803	IPI00002526.2		DSE	dermatan sulfate epimerase	Cytoplasm	enzyme
-1.805	IPI00556553.1		ABCB7	ATP-binding cassette, sub-family B (MDR/TAP), member 7	Cytoplasm	transporter
-1.805	IPI00292791.8		CNTN3	contactin 3 (plasmacytoma associated)	Plasma Membrane	other
-1.814	IPI00219301.7		MARCKS	myristoylated alanine-rich protein kinase C substrate	Plasma Membrane	other
-1.821	IPI00889512.1		MYO7B	myosin VIIB	unknown	peptidase
-1.822	IPI00220827.5		TMSB10/TMSB4X	thymosin beta 10	Cytoplasm	other
-1.826	IPI00218511.3		TUFT1	tuftelin 1	Extracellular Space	other
-1.826	IPI00022296.1		KIT	v-kit Hardy-Zuckerman 4 feline sarcoma viral oncogene homolog	Plasma Membrane	kinase
-1.832	IPI00005102.3	D	SMS	spermine synthase	Cytoplasm	enzyme
-1.838	IPI00394804.3		RINL	Ras and Rab interactor-like	unknown	other
-1.849	IPI00012197.1		DCTPP1	dCTP pyrophosphatase 1	Cytoplasm	enzyme
-1.85	IPI00014377.3		RAB32	RAB32, member RAS oncogene family	Cytoplasm	other
-1.853	IPI00465294.2		CDC5L	CDC5 cell division cycle 5-like (S. pombe)	Nucleus	other
-1.859	IPI00783982.1		COPG1	coatomer protein complex, subunit gamma 1	Cytoplasm	transporter
-1.859	IPI00375832.1		ANAPC2	anaphase promoting complex subunit 2	Nucleus	enzyme
-1.862	IPI00163187.10	D	FSCN1	fascin homolog 1, actin-bundling protein (Strongylocentrotus purpuratus)	Cytoplasm	other
-1.866	IPI00290770.3		CCT3	chaperonin containing TCP1, subunit 3 (gamma)	Cytoplasm	other
-1.866	IPI00023122.1		PDLIM7	PDZ and LIM domain 7 (enigma)	Cytoplasm	other
-1.87	IPI00167953.3		KBTBD3	kelch repeat and BTB (POZ) domain containing 3	Extracellular Space	other
-1.874	IPI00012269.3		MMRN1	multimerin 1	Extracellular Space	other
-1.876	IPI00376193.6		LRRC36	leucine rich repeat containing 36	unknown	other
-1.884	IPI00013808.1		ACTN4	actinin, alpha 4	Cytoplasm	other
-1.885	IPI00909059.5		KRT6A	keratin 6A	Plasma Membrane	other
-1.885	IPI00217244.2		CCDC60	coiled-coil domain containing 60	unknown	other
-1.886	IPI00216008.4	D	G6PD	glucose-6-phosphate dehydrogenase	Cytoplasm	enzyme
-1.887	IPI00169307.6		ARHGAP21	Rho GTPase activating protein 21	Cytoplasm	other
-1.889	IPI00478693.3	D	ANKRD20A8P	ankyrin repeat domain 20 family, member A8, pseudogene	unknown	other
-1.895	IPI00449049.5		PARP1	poly (ADP-ribose) polymerase 1	Nucleus	enzyme
-1.902	IPI00060201.14		SYTL4	synaptotagmin-like 4	Cytoplasm	transporter
-1.906	IPI00550811.2		LBX2	ladybird homeobox 2	Nucleus	transcription regulator
-1.912	IPI00022462.2	D	TFRC	transferrin receptor (p90, CD71)	Plasma Membrane	transporter
-1.917	IPI00156689.3		VAT1	vesicle amine transport protein 1 homolog (T. californica)	Plasma Membrane	transporter
-1.925	IPI00217059.5		CCDC50	coiled-coil domain containing 50	Cytoplasm	other
-1.929	IPI00031514.1		RFC5	replication factor C (activator 1) 5, 36.5kDa	Nucleus	enzyme
-1.933	IPI00965166.1		SIL1	SIL1 homolog, endoplasmic reticulum chaperone (S. cerevisiae)	Cytoplasm	transporter
-1.933	IPI00289999.3		COL9A3	collagen, type IX, alpha 3	Extracellular Space	other
-1.934	IPI00218503.1		NDRG3	NDRG family member 3	Cytoplasm	other
-1.938	IPI00418169.3	D	ANXA2	annexin A2	Plasma Membrane	other
-1.94	IPI00011757.2		ELL2	elongation factor, RNA polymerase II, 2	Nucleus	transcription regulator
-1.943	IPI00011662.1		SPINT2	serine peptidase inhibitor, Kunitz type, 2	Extracellular Space	other
-1.945	IPI00394661.4		CDK18	cyclin-dependent kinase 18	Cytoplasm	kinase
-1.946	IPI00216425.1		TES	testis derived transcript (3 LIM domains)	Plasma Membrane	other
-1.952	IPI00440727.1		BRD4	bromodomain containing 4	Nucleus	kinase
-1.957	IPI00020021.3		DEK	DEK oncogene	Nucleus	transcription regulator
-1.958	IPI00644576.1		FLNA	filamin A, alpha	Cytoplasm	other
-1.96	IPI00740470.1		GRXCR2	glutaredoxin, cysteine rich 2	unknown	other
-1.965	IPI00102897.4		RABL3	RAB, member of RAS oncogene family-like 3	unknown	enzyme
-1.968	IPI00296441.5		ADA	adenosine deaminase	Cytoplasm	enzyme
-1.97	IPI00016663.5		TTC22	tetratricopeptide repeat domain 22	unknown	other
-1.978	IPI00219557.4		NLRP8	NLR family, pyrin domain containing 8	unknown	other
-1.979	IPI00945096.1	D	FSTL1	follistatin-like 1	Extracellular Space	other
-1.981	IPI00043302.2		WDR65	WD repeat domain 65	Extracellular Space	other
-1.986	IPI00890813.1		MDH1B	malate dehydrogenase 1B, NAD (soluble)	unknown	enzyme
-1.993	IPI00642984.2		BCAP31	B-cell receptor-associated protein 31	Cytoplasm	transporter
-1.996	IPI00165579.6	D	CNDP2	CNDP dipeptidase 2 (metallopeptidase M20 family)	Cytoplasm	peptidase
-1.997	IPI00014068.1		PAK4	p21 protein (Cdc42/Rac)-activated kinase 4	Cytoplasm	kinase
-2	IPI00956657.1		TUBB4A	tubulin, beta 4A class IVa	Cytoplasm	other
-2	IPI00654617.1		NHP2	NHP2 ribonucleoprotein homolog (yeast)	Nucleus	other
-2.002	IPI00930715.1	D	TUBB2A	tubulin, beta 2A class IIa	Cytoplasm	other
-2.002	IPI00444331.3		WHSC1L1	Wolf-Hirschhorn syndrome candidate 1-like 1	Nucleus	enzyme
-2.005	IPI00550882.3		PYCR1	pyrroline-5-carboxylate reductase 1	Cytoplasm	enzyme
-2.008	IPI00604666.1		CCDC34	coiled-coil domain containing 34	unknown	other
-2.01	IPI00011454.1		GANAB	glucosidase, alpha; neutral AB	Cytoplasm	enzyme
-2.018	IPI00940084.1		TPM1	tropomyosin 1 (alpha)	Cytoplasm	other
-2.023	IPI00375559.3		OTOF	otoferlin	Plasma Membrane	other
-2.027	IPI00022305.4	D	BZW2	basic leucine zipper and W2 domains 2	Cytoplasm	translation regulator
-2.03	IPI00448974.2		NUP107	nucleoporin 107kDa	Nucleus	transporter
-2.031	IPI00479997.4	D	STMN1	stathmin 1	Cytoplasm	other
-2.04	IPI00215948.4	D	CTNNA1	catenin (cadherin-associated protein), alpha 1, 102kDa	Plasma Membrane	other
-2.045	IPI00220855.3		H2AFJ	H2A histone family, member J	unknown	other
-2.045	IPI00304621.5		ZNF518B	zinc finger protein 518B	unknown	other
-2.052	IPI00216654.2	D	NOLC1	nucleolar and coiled-body phosphoprotein 1	Nucleus	transcription regulator
-2.054	IPI00000861.1		LASP1	LIM and SH3 protein 1	Cytoplasm	transporter
-2.063	IPI00293126.1		TBCB	tubulin folding cofactor B	Cytoplasm	other
-2.08	IPI00220339.3		NOS2	nitric oxide synthase 2, inducible	Cytoplasm	enzyme
-2.085	IPI00216682.5		CNN3	calponin 3, acidic	Cytoplasm	other
-2.087	IPI00644531.1	D	TAGLN2	transgelin 2	Cytoplasm	other
-2.093	IPI00903283.1		SON	SON DNA binding protein	Nucleus	other
-2.094	IPI00470835.2		ENSA	endosulfine alpha	Cytoplasm	transporter
-2.102	IPI00004533.1		KIF3B	kinesin family member 3B	Cytoplasm	transporter
-2.105	IPI00044725.3		MYSM1	Myb-like, SWIRM and MPN domains 1	Nucleus	enzyme
-2.123	IPI00296922.4		LAMB2	laminin, beta 2 (laminin S)	Extracellular Space	enzyme
-2.135	IPI00217468.3	D	HIST1H1B	histone cluster 1, H1b	Nucleus	other
-2.137	IPI00025880.2		MYH7	myosin, heavy chain 7, cardiac muscle, beta	Cytoplasm	enzyme
-2.141	IPI00871418.1		KRT81	keratin 81	Cytoplasm	other
-2.153	IPI00218493.7		HPRT1	hypoxanthine phosphoribosyltransferase 1	Cytoplasm	enzyme
-2.162	IPI00871467.2	D	L1CAM	L1 cell adhesion molecule	Plasma Membrane	other
-2.163	IPI00922569.2		CAP2	CAP, adenylate cyclase-associated protein, 2 (yeast)	Plasma Membrane	other
-2.167	IPI00002614.3		UVRAG	UV radiation resistance associated gene	Nucleus	other
-2.168	IPI00384155.1		LGMN	legumain	Cytoplasm	peptidase
-2.169	IPI00883613.1		SETD8	SET domain containing (lysine methyltransferase) 8	Nucleus	enzyme
-2.183	IPI00917866.1		KRT35	keratin 35	Cytoplasm	other
-2.186	IPI00000875.7	D	EEF1G	eukaryotic translation elongation factor 1 gamma	Cytoplasm	translation regulator
-2.233	IPI00216560.3		CDH23	cadherin-related 23	Plasma Membrane	transporter
-2.261	IPI00921131.1		RASSF7	Ras association (RalGDS/AF-6) domain family (N-terminal) member 7	unknown	other
-2.271	IPI00168885.5		DHX57	DEAH (Asp-Glu-Ala-Asp/His) box polypeptide 57	Extracellular Space	other
-2.279	IPI00921207.1		RGPD5 (includes others)	RANBP2-like and GRIP domain containing 5	Nucleus	other
-2.285	IPI00916038.1		TAX1BP1	Tax1 (human T-cell leukemia virus type I) binding protein 1	Cytoplasm	other
-2.371	IPI00007673.4		CHCHD2	coiled-coil-helix-coiled-coil-helix domain containing 2	Cytoplasm	other
-2.387	IPI00873344.1		TPD52	tumor protein D52	Cytoplasm	other
-2.407	IPI00896386.1		EFR3B	EFR3 homolog B (S. cerevisiae)	unknown	other
-2.431	IPI00968120.1		KIF20A	kinesin family member 20A	Cytoplasm	transporter
-2.451	IPI00007702.1	D	HSPA2	heat shock 70kDa protein 2	Cytoplasm	other
-2.465	IPI00789548.1		SMCR7	Smith-Magenis syndrome chromosome region, candidate 7	Cytoplasm	other
-2.514	IPI00010414.4		PDLIM1	PDZ and LIM domain 1	Cytoplasm	transcription regulator
-2.527	IPI00034006.1		PTPN23	protein tyrosine phosphatase, non-receptor type 23	Cytoplasm	phosphatase
-2.545	IPI00895905.3		TP53	tumor protein p53	Nucleus	transcription regulator
-2.586	IPI00966258.1		UCHL1	ubiquitin carboxyl-terminal esterase L1 (ubiquitin thiolesterase)	Cytoplasm	peptidase
-2.589	IPI00021298.1		KRT20	keratin 20	Cytoplasm	other
-2.594	IPI00013890.2		SFN	stratifin	Cytoplasm	other
-2.595	IPI00305227.4		CHAT	choline O-acetyltransferase	Nucleus	enzyme
-2.6	IPI00797452.2		KRT4	keratin 4	Cytoplasm	other
-2.609	IPI00927478.1		CPSF4	cleavage and polyadenylation specific factor 4, 30kDa	Nucleus	other
-2.702	IPI00923597.2		NDRG1	N-myc downstream regulated 1	Nucleus	kinase
-2.709	IPI00883897.1		RELA	v-rel reticuloendotheliosis viral oncogene homolog A (avian)	Nucleus	transcription regulator
-2.727	IPI00183695.9		S100A10	S100 calcium binding protein A10	Cytoplasm	other
-2.748	IPI00163851.6		EIF2AK4	eukaryotic translation initiation factor 2 alpha kinase 4	Cytoplasm	kinase
-2.76	IPI00304742.5		STK10	serine/threonine kinase 10	Cytoplasm	kinase
-2.769	IPI00742937.1		ARID1B	AT rich interactive domain 1B (SWI1-like)	Nucleus	transcription regulator
-2.867	IPI00795990.1		TJP1	tight junction protein 1	Plasma Membrane	other
-2.89	IPI00293276.10	D	MIF	macrophage migration inhibitory factor (glycosylation-inhibiting factor)	Extracellular Space	cytokine
-2.897	IPI00297617.5		PHLPP1	PH domain and leucine rich repeat protein phosphatase 1	Cytoplasm	enzyme
-2.921	IPI00179700.3		HMGA1	high mobility group AT-hook 1	Nucleus	transcription regulator
-2.927	IPI00021263.3	D	YWHAZ	tyrosine 3-monooxygenase/tryptophan 5-monooxygenase activation protein, zeta polypeptide	Cytoplasm	enzyme
-2.944	IPI00018873.1		NAMPT	nicotinamide phosphoribosyltransferase	Extracellular Space	cytokine
-2.968	IPI00217393.1		AGAP2	ArfGAP with GTPase domain, ankyrin repeat and PH domain 2	Nucleus	enzyme
-3.002	IPI00010320.1		CBX1	chromobox homolog 1	Nucleus	transcription regulator
-3.048	IPI00375127.4		EIF4H	eukaryotic translation initiation factor 4H	Cytoplasm	translation regulator
-3.086	IPI00827957.1		FAM59A	family with sequence similarity 59, member A	unknown	other
-3.103	IPI00180983.1		IGF2BP2	insulin-like growth factor 2 mRNA binding protein 2	Cytoplasm	translation regulator
-3.106	IPI00419932.5		RAB12	RAB12, member RAS oncogene family	Cytoplasm	enzyme
-3.201	IPI00232898.2		RAB41	RAB41, member RAS oncogene family	unknown	other
-3.262	IPI00376379.4		KRT77	keratin 77	unknown	other
-3.355	IPI00025512.2	D	HSPB1	heat shock 27kDa protein 1	Cytoplasm	other
-3.406	IPI00217465.5	D	HIST1H1C	histone cluster 1, H1c	Nucleus	other
-3.556	IPI00514234.4		LAD1	ladinin 1	Extracellular Space	other
-3.594	IPI00966539.1	D	CDV3	CDV3 homolog (mouse)	unknown	other
-3.6	IPI00008359.1	D	KRT76	keratin 76	Cytoplasm	other
-3.641	IPI00107104.1		CXorf26	chromosome X open reading frame 26	unknown	other
-3.787	IPI00878795.1		RANBP1	RAN binding protein 1	Nucleus	other
-3.797	IPI00926285.1	D	SERPINE1	serpin peptidase inhibitor, clade E (nexin, plasminogen activator inhibitor type 1), member 1	Extracellular Space	other
-4.245	IPI00235167.1		PFN3	profilin 3	unknown	transporter
-4.512	IPI00298758.3		TLR5	toll-like receptor 5	Plasma Membrane	transmembrane receptor
-4.582	IPI00796776.1	D	KRT5	keratin 5	Cytoplasm	other
-4.743	IPI00217467.3	D	HIST1H1E	histone cluster 1, H1e	Nucleus	other
-4.746	IPI00873099.1		S100A2	S100 calcium binding protein A2	Cytoplasm	other
-4.753	IPI00658000.3		IGF2BP3	insulin-like growth factor 2 mRNA binding protein 3	Cytoplasm	translation regulator
-4.953	IPI00418471.6	D	VIM	vimentin	Cytoplasm	other
-5.322	IPI00152975.3		CCDC90A	coiled-coil domain containing 90A	unknown	other
-5.984	IPI00479145.2		KRT19	keratin 19	Cytoplasm	other
